# Supplementary material for: A Novel DNA Variant in SMARCA4 Gene Found in a Patient Affected by Early Onset Colon Cancer
Source: Int J Mol Sci. 2024 Feb 27;25(5):2716. doi: 10.3390/ijms25052716 (PMC10932324; doi:10.3390/ijms25052716)
Supplement: Supplementary file 1 [file ijms-25-02716-s001.zip]

Archive with 1 entries (1 files):
- ijms-2892934-supplementary.pdf
